# Supplementary material for: Physicochemical Characterization and Prospecting Biological Activity of Some Authentic Transylvanian Essential Oils: Lavender, Sage and Basil
Source: Metabolites. 2022 Oct 11;12(10):962. doi: 10.3390/metabo12100962 (PMC9607517; doi:10.3390/metabo12100962)
Supplement: Supplementary file 1 [file metabolites-12-00962-s001.zip]

Archive with 1 entries (1 files):
- metabolites-1943808-supplementary.pdf
